# Supplementary material for: Impact of Fruit-Based Sugar Substitutes on Meat Tenderization and Quality Characteristics of Pork Bulgogi
Source: Foods. 2026 Jun 30;15(13):2319. doi: 10.3390/foods15132319 (PMC13360995; doi:10.3390/foods15132319)
Supplement: Supplementary file 1 [file foods-15-02319-s001.zip]

Archive with 1 entries (1 files):
- foods-4343031-supplementary.pdf
